# Supplementary material for: Impact of Rhegmatogenous Retinal Detachment on Macular Vascular and Functional Integrity
Source: Biomedicines. 2024 Dec 20;12(12):2911. doi: 10.3390/biomedicines12122911 (PMC11673870; doi:10.3390/biomedicines12122911)
Supplement: Supplementary file 1 [file biomedicines-12-02911-s001.zip]

Archive with 1 entries (1 files):
- biomedicines-3360428-supplementary.pdf
